# Supplementary material for: Characterization of the Endometrial MSC Marker Ectonucleoside Triphosphate Diphosphohydrolase-2 (NTPDase2/CD39L1) in Low- and High-Grade Endometrial Carcinomas: Loss of Stromal Expression in the Invasive Phenotypes
Source: J Pers Med. 2021 Apr 22;11(5):331. doi: 10.3390/jpm11050331 (PMC8146812; doi:10.3390/jpm11050331)
Supplement: Supplementary file 1 [file jpm-11-00331-s001.zip]

Archive with 1 entries (1 files):
- jpm-1153371-supplementary.pdf
